# Supplementary material for: Socioeconomic, racial and ethnic differences in patient experience of clinician empathy: Results of a systematic review and meta-analysis
Source: PLoS One. 2021 Mar 3;16(3):e0247259. doi: 10.1371/journal.pone.0247259 (PMC7928470; doi:10.1371/journal.pone.0247259)
Supplement: S1 File — (XLSX) [file pone.0247259.s009.xlsx]

## Sheet: random effects model - SES
first_author	pmid	NotLowSES_mean	NotLowSES_sd	NotLowSES_n	LowSES_mean	LowSES_sd	LowSES_n
Barrett	21747102	41.5	6.2	517	41.9	5.6	163
Bikker	29204104	48.1	3.8	404	47.8	5.6	63
Bikker	26493072	45.9	6.1	165	44.8	6.5	39
Bikker	16131282	45.7	5.5	25	48.2	2.9	12
Hannan	31182161	41.1	8.6	125	36.6	10.9	56
Jani	22867682	45.2	6.8	56	43	6.8	107
Mercer	15772120	40.9	8.6	2865	40.8	9	1832
Mercer	26951586	45	6.2	302	43.4	6.6	356
Yu	26658427	34.8	8.9	452	33	8.9	215

## Sheet: random effects model - race
first_author	pmid	white_mean	white_sd	white_n	hispanic_mean	hispanic_sd	hispanic_n	black_mean	black_sd	black_n	asian_mean	asian_sd	asian_n	native_mean	native_sd	native_n	islander_mean	islander_sd	islander_n	morethanone_mean	morethanone_sd	morethanone_n	other_mean	other_sd	other_n
Barrett	21747102	41.4	6	595	41.1	6.8	18	43	6.2	47	40.9	5.5	9	41	6.3	6
Hannan	31182161	40.1	9.4	127	40.4	8.9	5	38.1	9.4	19													39.9	10.3	23
Kootstra	29481341	44.8	7	108	38.3	9.2	4	46.8	3.7	6													43.2	6.7	6
LaVela	26833180	40.3	9.7	285	42.1	8.1	22	39	10.4	76	36.3	17.8	3	38.5	16.3	2
Licciardone	31305871	38.6	11.5	181	42	9.4	35	38	11	90	38.3	11.4	4	42.8	9.2	4	48.5	2.1	2
McVay	30891688	40.7	9.7	105	36.9	9.6	44	41.9	9.7	181	48.5	0.7	2	32	14.8	5				46.9	4.8	8	46	6.7	4
Moss	30911803	42	7.5	48	43	9	16	37	10.8	43													39	12	2
Parker	32128909	45.5	6.6	97	48	3.7	13	45.8	4.5	16	40.2	8.3	12										29	14.1	2
Parrish	26718069	43.3	8.3	81	41.8	8.3	14	42.3	7.2	4													45	6.5	11
Weaver	31192310	45.5	6.8	102	43.8	8.8	17	43.4	8.7	140													41.3	9.1	24
Wilkens	30031600	45.7	6.4	80	50	0	3	43.3	11.6	3	45.5	3.7	4

## Sheet: socioeconomic (SES) table
First Author	Year	PMID	Country	Design	Context/Setting	Definition of Low SES	Results
Barrett	2011	21747102	USA	Clinical trial	Primary care practice	Annual income <$25,000 (USD)	Low SES: n=163, mean CARE score 41.9 (SD 5.6); Not Low SES: n=517, mean CARE score 41.5 (SD 6.2)
Bikker	2017	29204104	UK	Observational-only	Sexual health practice	Unemployed and seeking work	Low SES: n=63, mean CARE score 47.8 (SD 5.6); Not Low SES: n=404, mean CARE score 48.1 (SD 3.8)
Bikker	2015	26493072	UK	Observational-only	Primary care practice	Unemployed and seeking work	Low SES: n=39, mean CARE score 44.8 (SD 6.5); Not Low SES: n=165, mean CARE score 45.9 (SD 6.1)
Bikker	2005	16131282	UK	Observational-only	Homeopathy practice	Postal codes	Low SES: n=12, mean CARE score 48.2 (SD 2.9); Not Low SES: n=25, mean CARE score 45.7 (SD 5.5)
Hannan	2019	31182161	USA	Observational-only	Multidisciplinary practice	Annual income </= $49,400 (USD)	Low SES: n=56, mean CARE score 36.6 (SD 10.9); Not Low SES: n=125, mean CARE score 41.1 (SD 8.6)
Jani	2012	22867682	UK	Observational-only	Primary care practice	Scottish Index of Multiple Deprivation (lowest quartile versus highest quartile)	Low SES: n=107, mean CARE score 43.0 (SD 6.8); Not Low SES: n=56, mean CARE score 45.2 (SD 6.8)
Mercer	2005	15772120	UK	Observational-only	Primary care practice	Postal codes	Low SES: n=1832, mean CARE score 40.8 (SD 9.0); Not Low SES: n=2865, mean CARE score 40.9 (SD 8.6)
Mercer	2016	26951586	UK	Observational-only	Primary care practice	Scottish Index of Multiple Deprivation (lowest quartile versus highest quartile)	Low SES: n=356, mean CARE score 43.4 (SD 6.6); Not Low SES: n=302, mean CARE score 45.0 (SD 6.2)
Yu	2015	26658427	China	Observational-only	Multidisciplinary practice	Monthly income <$5,000 (HKD)	Low SES: n=215, mean CARE score 33.0 (SD 8.9); Not Low SES: n=452, mean CARE score 34.8 (SD 8.9)

## Sheet: race table
First Author	Year	PMID	Country	Design	Context/Setting	Results
Babar	2017	28365604	Malaysia	Observational-only	Oral health care practice	Malaysian: n=12, mean CARE score 43.8 (SD 4.6); Indian: n=12, mean CARE score 45.0 (SD 5.4); Chinese: n=246, mean CARE score 43.3 (SD 6.3)
Barrett	2011	21747102	USA	Clinical trial	Primary care	White, non hispanic: n=595, mean CARE score 41.4 (SD 6.0); Hispanic/Latino: n=18, mean CARE score 41.1 (SD 6.8); Black/African American: n=47, mean CARE score 43.0 (SD 6.2); Asian: n=9, mean CARE score 40.9 (SD 5.5); Native American: n=6, mean CARE score 41.0 (SD 6.3)
Hannan	2019	31182161	USA	Observational-only	Multidisciplinary practice	White, non hispanic: n=127, mean CARE score 40.1 (SD 9.4); Hispanic/Latino: n=5, mean CARE score 40.4 (SD 8.9); Black/African American: n=19, mean CARE score 38.1 (SD 9.4); Other: n=23, mean CARE score 39.9 (SD 10.3)
Kootstra	2018	29481341	USA	Observational-only	Orthopedic surgery	White, non hispanic: n=108, mean CARE score 44.8 (SD 7.0); Hispanic/Latino: n=4, mean CARE score 38.3 (SD 9.2); Black/African American: n=6, mean CARE score 46.8 (SD 3.7); Other: n=6, mean CARE score 43.2 (SD 6.7)
LaVela	2017	26833180	USA	Observational-only	Rehabilitation medicine	White, non hispanic: n=285, mean CARE score 40.3 (SD 9.7); Hispanic/Latino: n=22, mean CARE score 42.1 (SD 8.1); Black/African American: n=76, mean CARE score 39.0 (SD 10.4); Asian: n=3, mean CARE score 36.3 (SD 17.8); Native American: n=2, mean CARE score 38.5 (SD 16.3)
Licciardone	2019	31305871	USA	Observational-only	Primary care	White, non hispanic: n=181, mean CARE score 38.6 (SD 11.5); Hispanic/Latino: n=35, mean CARE score 42.0 (SD 9.4); Black/African American: n=90, mean CARE score 38.0 (SD 11.0); Asian: n=4, mean CARE score 38.3 (SD 11.4); Native American: n=4, mean CARE score 42.8 (SD 9.2); Native Hawaiian/Other Pacific Islander: n=2, mean CARE score 48.5 (2.1)
McVay	2019	30891688	USA	Clinical trial	Obesity medicine	White, non hispanic: n=105, mean CARE score 40.7 (SD 9.7); Hispanic/Latino: n=44, mean CARE score 36.9 (SD 9.6); Black/African American: n=181, mean CARE score 41.9 (SD 9.7); Asian: n=2, mean CARE score 48.5 (SD 0.7); Native American: n=5, mean CARE score 32.0 (SD 14.8); Other/unknown: n=4, mean CARE score 46.0 (6.7); More than one race: n=8, mean CARE score 46.9 (SD 4.9)
Menendez	2015	26231482	USA	Observational-only	Orthopedic surgery	White, non hispanic: n=103, mean CARE score 45.7 (SD 6.9); Hispanic/Latino: n=4, mean CARE score 46.0 (SD 4.5); Black/African American: n=2, mean CARE score 45.0 (SD 7.0); Other: n=3, mean CARE score 46.7 (SD 5.8)
Moss	2019	30911803	USA	Observational-only	Emergency medicine	White, non hispanic: n=48, mean CARE score 42.0 (SD 7.5); Black/African American: n=44, mean CARE score 37.0 (SD 10.8); Other: n=2, mean CARE score 39.0 (SD 12.0)
Parker	2020	32128909	USA	Clinical trial	Oncology	White, non hispanic: n=97, mean CARE score 45.5 (SD 6.6); Hispanic/Latino: n=13, mean CARE score 48.0 (SD 3.7); Black/African American: n=16, mean CARE score 45.8 (SD 4.5); Asian: n=12, mean CARE score 40.2 (SD 8.3); Other: n=2, mean CARE score 29.0 (SD 14.1)
Parrish	2016	26718069	USA	Observational-only	Orthopedic surgery	White, non hispanic: n=81, mean CARE score 43.3 (SD 8.3); Hispanic/Latino: n=14, mean CARE score 41.8 (SD 8.3); Black/African American: n=4, mean CARE score 42.3 (SD 7.2); Other: n=11, mean CARE score 45.0 (SD 6.5)
Weaver	2019	31192310	USA	Clinical trial	Primary care	White, non hispanic: n=102, mean CARE score 45.5 (SD 6.8); Hispanic/Latino: n=17, mean CARE score 43.8 (SD 8.8); Black/African American: n=140, mean CARE score 43.4 (SD 8.7); Other/unknown: n=24, mean CARE score 41.3 (SD 9.1)
Wilkins	2019	30031600	USA	Clinical trial	Orthopedic surgery	White, non hispanic: n=80, mean CARE score 45.7 (SD 6.4); Hispanic/Latino: n=3, mean CARE score 50.0 (SD 0.0); Black/African American: n=3, mean CARE score 43.3 (SD 11.6); Asian: n=4, mean CARE score 45.5 (SD 3.7)
Yang	2019	31199060	Malaysia	Observational-only	Multidisciplinary practice	Malaysian: n=65, mean CARE score 40.0 (SD 7.2); Indian: n=16, mean CARE score 36.3 (SD 7.3); Chinese: n=14, mean CARE score 40.3 (SD 10.6); Other: n=4, mean CARE score 34.0 (SD 9.0)
